# Supplementary material for: VISTA Expression on Immune Cells Correlates With Favorable Prognosis in Patients With Triple-Negative Breast Cancer
Source: Front Oncol. 2021 Jan 11;10:583966. doi: 10.3389/fonc.2020.583966 (PMC7829913; doi:10.3389/fonc.2020.583966)
Supplement: Supplementary file 3 [file DataSheet_3.xlsx]

## Sheet: 139例TNBC
Project.ID	Sample.ID	Sample.Type	sampleid2	PATIENT_ID	VSIR	CD3G	CD4	CD8A	CD19
TCGA-BRCA	TCGA-AC-A7VC-01A	Primary Tumor	01A	TCGA-AC-A7VC	0.7655	-1.8118	1.096	-1.3483	-1.4234
TCGA-BRCA	TCGA-E2-A574-01A	Primary Tumor	01A	TCGA-E2-A574	-1.4265	-2.1021	-2.3343	-0.8976	-1.4234
TCGA-BRCA	TCGA-A7-A4SE-01A	Primary Tumor	01A	TCGA-A7-A4SE	0.3076	-0.2388	-0.3098	-0.8073	-1.4234
TCGA-BRCA	TCGA-GI-A2C9-01A	Primary Tumor	01A	TCGA-GI-A2C9	-0.545	-0.8012	0.5467	-0.7451	-1.4234
TCGA-BRCA	TCGA-E2-A1LS-01A	Primary Tumor	01A	TCGA-E2-A1LS	-1.1897	-0.7536	-1.7787	-0.5935	-1.4234
TCGA-BRCA	TCGA-BH-A18G-01A	Primary Tumor	01A	TCGA-BH-A18G	0.2089	-0.8808	-0.7968	-0.544	-1.4234
TCGA-BRCA	TCGA-AQ-A54N-01A	Primary Tumor	01A	TCGA-AQ-A54N	-1.3977	-2.4564	-0.9225	-0.4989	-1.4234
TCGA-BRCA	TCGA-A7-A5ZV-01A	Primary Tumor	01A	TCGA-A7-A5ZV	2.2449	-2.066	0.8861	0.1717	-1.4234
TCGA-BRCA	TCGA-AO-A0J6-01A	Primary Tumor	01A	TCGA-AO-A0J6	0.7175	0.8586	0.1093	1.1481	-1.2822
TCGA-BRCA	TCGA-A8-A07O-01A	Primary Tumor	01A	TCGA-A8-A07O	-0.3199	0.0623	0.1582	-0.2101	-1.2609
TCGA-BRCA	TCGA-AC-A2BK-01A	Primary Tumor	01A	TCGA-AC-A2BK	-2.3643	-1.3154	-2.0166	-0.0271	-1.251
TCGA-BRCA	TCGA-A7-A0DA-01A	Primary Tumor	01A	TCGA-A7-A0DA	-0.9504	-0.9059	-0.7423	-1.1109	-1.2441
TCGA-BRCA	TCGA-AO-A12F-01A	Primary Tumor	01A	TCGA-AO-A12F	-0.4061	-1.411	-0.9704	-1.2183	-1.2415
TCGA-BRCA	TCGA-BH-A0WA-01A	Primary Tumor	01A	TCGA-BH-A0WA	0.2147	-0.1529	0.0087	0.0268	-1.2406
TCGA-BRCA	TCGA-E2-A158-01A	Primary Tumor	01A	TCGA-E2-A158	-0.8338	-1.0128	-1.8709	-0.3422	-1.2403
TCGA-BRCA	TCGA-AR-A1AY-01A	Primary Tumor	01A	TCGA-AR-A1AY	-1.8301	-1.0615	-0.9245	-1.3114	-1.229
TCGA-BRCA	TCGA-B6-A402-01A	Primary Tumor	01A	TCGA-B6-A402	-1.0487	-1.5727	-1.2796	-1.0164	-1.2111
TCGA-BRCA	TCGA-E2-A1LK-01A	Primary Tumor	01A	TCGA-E2-A1LK	1.001	-2.4564	-0.8564	-0.2355	-1.1365
TCGA-BRCA	TCGA-AR-A256-01A	Primary Tumor	01A	TCGA-AR-A256	0.7733	-0.2615	0.2345	-0.6362	-1.1346
TCGA-BRCA	TCGA-A2-A3XU-01A	Primary Tumor	01A	TCGA-A2-A3XU	-1.1619	-2.1906	-2.4351	-1.2086	-1.0605
TCGA-BRCA	TCGA-LL-A740-01A	Primary Tumor	01A	TCGA-LL-A740	-0.4118	-0.7022	-0.0164	-1.4136	-1.0557
TCGA-BRCA	TCGA-A2-A0D0-01A	Primary Tumor	01A	TCGA-A2-A0D0	0.2481	0.0735	-0.0229	0.6875	-1.0501
TCGA-BRCA	TCGA-EW-A1P1-01A	Primary Tumor	01A	TCGA-EW-A1P1	1.3322	0.881	0.6825	0.9356	-0.9884
TCGA-BRCA	TCGA-AO-A124-01A	Primary Tumor	01A	TCGA-AO-A124	0.221	-0.0225	-1.1333	-0.3092	-0.9493
TCGA-BRCA	TCGA-AN-A04D-01A	Primary Tumor	01A	TCGA-AN-A04D	-2.0426	-1.6583	-2.2059	-1.9765	-0.9474
TCGA-BRCA	TCGA-A2-A0T0-01A	Primary Tumor	01A	TCGA-A2-A0T0	0.3994	-0.2158	-0.0657	-0.6227	-0.8207
TCGA-BRCA	TCGA-A7-A0CE-01A	Primary Tumor	01A	TCGA-A7-A0CE	-0.139	-0.5132	-1.3049	-0.4658	-0.8075
TCGA-BRCA	TCGA-AN-A0AR-01A	Primary Tumor	01A	TCGA-AN-A0AR	-1.2195	-1.1258	-1.1065	-1.522	-0.783
TCGA-BRCA	TCGA-E9-A5FL-01A	Primary Tumor	01A	TCGA-E9-A5FL	0.3564	-1.5992	-0.6201	-1.0528	-0.7539
TCGA-BRCA	TCGA-OL-A97C-01A	Primary Tumor	01A	TCGA-OL-A97C	0.4559	0.2674	0.2829	0.9845	-0.7356
TCGA-BRCA	TCGA-E2-A1LL-01A	Primary Tumor	01A	TCGA-E2-A1LL	-0.623	-1.0853	-1.6167	-2.2825	-0.6811
TCGA-BRCA	TCGA-BH-A0AV-01A	Primary Tumor	01A	TCGA-BH-A0AV	-0.1317	-0.5439	0.215	-1.025	-0.6722
TCGA-BRCA	TCGA-D8-A27F-01A	Primary Tumor	01A	TCGA-D8-A27F	-0.5717	-0.9452	-0.3786	-1.3934	-0.6564
TCGA-BRCA	TCGA-BH-A0E0-01A	Primary Tumor	01A	TCGA-BH-A0E0	-0.4996	-0.078	-0.261	-1.0451	-0.6563
TCGA-BRCA	TCGA-B6-A400-01A	Primary Tumor	01A	TCGA-B6-A400	-0.3141	-0.1583	0.7238	-0.5014	-0.6216
TCGA-BRCA	TCGA-AN-A0G0-01A	Primary Tumor	01A	TCGA-AN-A0G0	-1.1588	-0.3633	-0.6637	-0.9978	-0.6211
TCGA-BRCA	TCGA-D8-A27H-01A	Primary Tumor	01A	TCGA-D8-A27H	2.315	-0.9703	-0.1658	-0.8019	-0.6041
TCGA-BRCA	TCGA-E2-A150-01A	Primary Tumor	01A	TCGA-E2-A150	0.4099	0.416	0.4812	-0.3296	-0.5887
TCGA-BRCA	TCGA-C8-A131-01A	Primary Tumor	01A	TCGA-C8-A131	-0.2945	-0.3309	-0.5807	-0.1307	-0.5799
TCGA-BRCA	TCGA-A2-A3XT-01A	Primary Tumor	01A	TCGA-A2-A3XT	0.4526	0.0602	1.2647	0.1971	-0.5649
TCGA-BRCA	TCGA-AR-A0U4-01A	Primary Tumor	01A	TCGA-AR-A0U4	1.1899	0.6461	2.0183	-0.1816	-0.5481
TCGA-BRCA	TCGA-A2-A0YE-01A	Primary Tumor	01A	TCGA-A2-A0YE	-1.1186	-1.1576	-0.9589	-1.228	-0.5365
TCGA-BRCA	TCGA-A2-A0YM-01A	Primary Tumor	01A	TCGA-A2-A0YM	0.2536	0.4077	0.7242	0.0137	-0.526
TCGA-BRCA	TCGA-A2-A1G6-01A	Primary Tumor	01A	TCGA-A2-A1G6	1.3719	0.2493	-0.1511	0.9236	-0.5121
TCGA-BRCA	TCGA-OL-A5RW-01A	Primary Tumor	01A	TCGA-OL-A5RW	0.7379	-1.9033	0.0595	-1.4732	-0.4868
TCGA-BRCA	TCGA-EW-A1P8-01A	Primary Tumor	01A	TCGA-EW-A1P8	0.8401	-0.0322	1.4002	-0.2493	-0.4775
TCGA-BRCA	TCGA-AO-A0J2-01A	Primary Tumor	01A	TCGA-AO-A0J2	-0.7	0.2198	-0.4184	0.3204	-0.4614
TCGA-BRCA	TCGA-E2-A14N-01A	Primary Tumor	01A	TCGA-E2-A14N	-0.672	0.8624	-0.3348	0.1317	-0.421
TCGA-BRCA	TCGA-AR-A0TU-01A	Primary Tumor	01A	TCGA-AR-A0TU	-0.7735	0.5225	0.359	0.6805	-0.415
TCGA-BRCA	TCGA-D8-A1XK-01A	Primary Tumor	01A	TCGA-D8-A1XK	-0.0598	0.5061	-0.0001	0.1084	-0.4145
TCGA-BRCA	TCGA-B6-A409-01A	Primary Tumor	01A	TCGA-B6-A409	0.3723	-0.7421	-0.8571	-0.4681	-0.3013
TCGA-BRCA	TCGA-C8-A1HJ-01A	Primary Tumor	01A	TCGA-C8-A1HJ	-0.8103	-0.6168	-1.3498	0.1398	-0.2847
TCGA-BRCA	TCGA-A1-A0SO-01A	Primary Tumor	01A	TCGA-A1-A0SO	-1.8899	-1.0134	-1.6504	-0.5007	-0.2695
TCGA-BRCA	TCGA-D8-A1JL-01A	Primary Tumor	01A	TCGA-D8-A1JL	0.4904	1.4856	1.2865	1.0437	-0.2489
TCGA-BRCA	TCGA-EW-A1OW-01A	Primary Tumor	01A	TCGA-EW-A1OW	-0.4216	-0.1046	-0.3247	-0.5201	-0.1937
TCGA-BRCA	TCGA-AC-A2QJ-01A	Primary Tumor	01A	TCGA-AC-A2QJ	2.6157	-2.4564	2.5529	-0.6966	-0.175
TCGA-BRCA	TCGA-C8-A27B-01A	Primary Tumor	01A	TCGA-C8-A27B	0.3491	1.0654	0.9688	1.1098	-0.1695
TCGA-BRCA	TCGA-AN-A0XU-01A	Primary Tumor	01A	TCGA-AN-A0XU	-0.5114	0.5295	0.0379	0.3167	-0.1677
TCGA-BRCA	TCGA-E2-A1LG-01A	Primary Tumor	01A	TCGA-E2-A1LG	1.3628	-0.1354	-0.5835	-0.6316	-0.1034
TCGA-BRCA	TCGA-A7-A6VW-01A	Primary Tumor	01A	TCGA-A7-A6VW	1.8939	-1.5047	-0.2531	-1.264	-0.1021
TCGA-BRCA	TCGA-EW-A1PB-01A	Primary Tumor	01A	TCGA-EW-A1PB	2.1318	1.2967	1.9902	1.4297	-0.0762
TCGA-BRCA	TCGA-OL-A6VO-01A	Primary Tumor	01A	TCGA-OL-A6VO	-1.0958	-0.5683	-0.4408	-0.2213	0.0316
TCGA-BRCA	TCGA-C8-A3M7-01A	Primary Tumor	01A	TCGA-C8-A3M7	1.0576	0.3361	-1.177	0.0453	0.0573
TCGA-BRCA	TCGA-AO-A1KR-01A	Primary Tumor	01A	TCGA-AO-A1KR	-0.431	-0.0845	-1.8824	0.5179	0.1048
TCGA-BRCA	TCGA-A2-A0CM-01A	Primary Tumor	01A	TCGA-A2-A0CM	0.2176	1.2083	0.6723	1.3824	0.1243
TCGA-BRCA	TCGA-AR-A1AR-01A	Primary Tumor	01A	TCGA-AR-A1AR	0.5447	1.2751	1.6439	0.8291	0.2095
TCGA-BRCA	TCGA-A1-A0SP-01A	Primary Tumor	01A	TCGA-A1-A0SP	0.1866	0.1291	0.6359	-0.2256	0.3115
TCGA-BRCA	TCGA-EW-A1PH-01A	Primary Tumor	01A	TCGA-EW-A1PH	-0.6382	0.0732	-0.9958	0.2914	0.3312
TCGA-BRCA	TCGA-E2-A1AZ-01A	Primary Tumor	01A	TCGA-E2-A1AZ	0.168	1.3383	0.9593	0.7912	0.3549
TCGA-BRCA	TCGA-D8-A1JF-01A	Primary Tumor	01A	TCGA-D8-A1JF	-0.8295	0.5464	-0.2004	0.1195	0.3658
TCGA-BRCA	TCGA-A2-A04T-01A	Primary Tumor	01A	TCGA-A2-A04T	-0.2475	0.9329	0.5055	0.822	0.4416
TCGA-BRCA	TCGA-A7-A6VV-01A	Primary Tumor	01A	TCGA-A7-A6VV	0.3102	0.0256	0.7956	-0.7504	0.4619
TCGA-BRCA	TCGA-GM-A3XL-01A	Primary Tumor	01A	TCGA-GM-A3XL	0.2853	0.552	0.2727	1.1062	0.4804
TCGA-BRCA	TCGA-A8-A07C-01A	Primary Tumor	01A	TCGA-A8-A07C	-1.0114	0.8352	0.0726	0.3243	0.5337
TCGA-BRCA	TCGA-BH-A0BW-01A	Primary Tumor	01A	TCGA-BH-A0BW	0.4385	1.2132	1.0462	0.0964	0.5565
TCGA-BRCA	TCGA-E2-A1L7-01A	Primary Tumor	01A	TCGA-E2-A1L7	0.1044	1.2441	0.841	1.3892	0.6288
TCGA-BRCA	TCGA-AN-A0AT-01A	Primary Tumor	01A	TCGA-AN-A0AT	-0.7996	0.4039	-0.3686	0.1778	0.6615
TCGA-BRCA	TCGA-EW-A1P4-01A	Primary Tumor	01A	TCGA-EW-A1P4	0.7667	1.0869	0.2834	1.1308	0.6706
TCGA-BRCA	TCGA-C8-A26Y-01A	Primary Tumor	01A	TCGA-C8-A26Y	-0.3299	-0.3837	-0.4692	-0.2209	0.6846
TCGA-BRCA	TCGA-A2-A0D2-01A	Primary Tumor	01A	TCGA-A2-A0D2	0.411	0.4812	0.3755	0.5871	0.7448
TCGA-BRCA	TCGA-E2-A159-01A	Primary Tumor	01A	TCGA-E2-A159	0.7232	1.3971	0.9328	1.2969	0.7582
TCGA-BRCA	TCGA-D8-A143-01A	Primary Tumor	01A	TCGA-D8-A143	-0.1138	0.4384	-0.2706	0.034	0.7588
TCGA-BRCA	TCGA-E2-A1LI-01A	Primary Tumor	01A	TCGA-E2-A1LI	0.3362	0.2037	0.1461	-0.2391	0.7899
TCGA-BRCA	TCGA-AC-A6IW-01A	Primary Tumor	01A	TCGA-AC-A6IW	2.4474	0.9334	2.3474	1.2494	0.8079
TCGA-BRCA	TCGA-HN-A2NL-01A	Primary Tumor	01A	TCGA-HN-A2NL	-0.5864	0.3001	-0.0727	0.9931	0.8496
TCGA-BRCA	TCGA-D8-A1XQ-01A	Primary Tumor	01A	TCGA-D8-A1XQ	0.4894	0.5523	1.2605	0.4176	0.8891
TCGA-BRCA	TCGA-A7-A26G-01A	Primary Tumor	01A	TCGA-A7-A26G	0.9747	1.266	0.988	0.5675	0.8915
TCGA-BRCA	TCGA-OL-A66I-01A	Primary Tumor	01A	TCGA-OL-A66I	1.7975	1.7984	1.9914	2.3846	0.9728
TCGA-BRCA	TCGA-E2-A14R-01A	Primary Tumor	01A	TCGA-E2-A14R	0.3696	0.069	0.3804	0.7299	0.9787
TCGA-BRCA	TCGA-BH-A0B9-01A	Primary Tumor	01A	TCGA-BH-A0B9	0.2441	1.3538	0.6791	1.8018	0.999
TCGA-BRCA	TCGA-GM-A2DD-01A	Primary Tumor	01A	TCGA-GM-A2DD	1.3199	1.3679	1.5671	1.1691	1.0214
TCGA-BRCA	TCGA-A7-A4SD-01A	Primary Tumor	01A	TCGA-A7-A4SD	1.0776	0.9301	0.7714	1.0269	1.0223
TCGA-BRCA	TCGA-A8-A08R-01A	Primary Tumor	01A	TCGA-A8-A08R	0.1753	0.9684	1.1284	0.4727	1.0505
TCGA-BRCA	TCGA-D8-A142-01A	Primary Tumor	01A	TCGA-D8-A142	0.4027	0.2545	0.4991	0.2016	1.0562
TCGA-BRCA	TCGA-AR-A1AI-01A	Primary Tumor	01A	TCGA-AR-A1AI	0.723	1.3833	0.9713	1.285	1.0752
TCGA-BRCA	TCGA-BH-A0B3-01A	Primary Tumor	01A	TCGA-BH-A0B3	0.4666	0.5033	0.641	0.2796	1.1215
TCGA-BRCA	TCGA-BH-A0BL-01A	Primary Tumor	01A	TCGA-BH-A0BL	0.4616	1.0016	1.0058	0.7638	1.1231
TCGA-BRCA	TCGA-BH-A0BG-01A	Primary Tumor	01A	TCGA-BH-A0BG	0.7345	1.1467	0.8277	1.24	1.1434
TCGA-BRCA	TCGA-A7-A6VY-01A	Primary Tumor	01A	TCGA-A7-A6VY	1.4179	0.5701	0.7882	0.2189	1.1497
TCGA-BRCA	TCGA-LL-A73Y-01A	Primary Tumor	01A	TCGA-LL-A73Y	0.9255	0.8272	0.4479	-0.0331	1.1698
TCGA-BRCA	TCGA-A2-A3XY-01A	Primary Tumor	01A	TCGA-A2-A3XY	0.9372	0.6462	0.926	0.0343	1.2759
TCGA-BRCA	TCGA-AO-A128-01A	Primary Tumor	01A	TCGA-AO-A128	2.3844	2.4634	2.2336	2.4695	1.2816
TCGA-BRCA	TCGA-A2-A3XS-01A	Primary Tumor	01A	TCGA-A2-A3XS	0.2004	0.3672	-0.2307	0.1537	1.2922
TCGA-BRCA	TCGA-GM-A2DH-01A	Primary Tumor	01A	TCGA-GM-A2DH	-0.0506	1.3611	0.67	1.3095	1.3111
TCGA-BRCA	TCGA-E2-A573-01A	Primary Tumor	01A	TCGA-E2-A573	0.9282	0.7268	0.9108	0.9149	1.3895
TCGA-BRCA	TCGA-AR-A2LH-01A	Primary Tumor	01A	TCGA-AR-A2LH	1.9304	1.1968	1.1502	1.1528	1.4869
TCGA-BRCA	TCGA-BH-A0E6-01A	Primary Tumor	01A	TCGA-BH-A0E6	0.8025	-0.3266	-0.721	0.5572	1.5444
TCGA-BRCA	TCGA-GM-A2DB-01A	Primary Tumor	01A	TCGA-GM-A2DB	-0.1261	-0.0022	-0.5097	0.3797	1.5789
TCGA-BRCA	TCGA-AO-A129-01A	Primary Tumor	01A	TCGA-AO-A129	0.1683	0.7804	0.5122	1.0323	1.5817
TCGA-BRCA	TCGA-A2-A0SX-01A	Primary Tumor	01A	TCGA-A2-A0SX	0.7651	1.4995	1.3207	1.3488	1.5964
TCGA-BRCA	TCGA-C8-A26X-01A	Primary Tumor	01A	TCGA-C8-A26X	1.4001	1.0471	1.2208	1.1971	1.6309
TCGA-BRCA	TCGA-BH-A0RX-01A	Primary Tumor	01A	TCGA-BH-A0RX	1.3407	1.087	0.9772	1.6594	1.6319
TCGA-BRCA	TCGA-A2-A04P-01A	Primary Tumor	01A	TCGA-A2-A04P	0.6496	0.1782	0.4633	0.275	1.6558
TCGA-BRCA	TCGA-GM-A2DI-01A	Primary Tumor	01A	TCGA-GM-A2DI	1.8397	1.9434	1.7299	2.0517	1.6684
TCGA-BRCA	TCGA-AN-A0AL-01A	Primary Tumor	01A	TCGA-AN-A0AL	0.7019	0.6243	0.3381	-0.2788	1.6992
TCGA-BRCA	TCGA-AO-A0J4-01A	Primary Tumor	01A	TCGA-AO-A0J4	1.0284	1.3501	0.7099	0.4607	1.7128
TCGA-BRCA	TCGA-GM-A2DF-01A	Primary Tumor	01A	TCGA-GM-A2DF	1.2308	0.1681	1.1611	0.2081	1.7243
TCGA-BRCA	TCGA-E2-A1LH-01A	Primary Tumor	01A	TCGA-E2-A1LH	1.2352	0.8645	1.6908	1.6869	1.7325
TCGA-BRCA	TCGA-E2-A14X-01A	Primary Tumor	01A	TCGA-E2-A14X	1.2564	1.3095	0.4062	0.6317	1.7826
TCGA-BRCA	TCGA-C8-A12V-01A	Primary Tumor	01A	TCGA-C8-A12V	1.9773	2.1032	2.3635	2.329	1.7837
TCGA-BRCA	TCGA-BH-A42U-01A	Primary Tumor	01A	TCGA-BH-A42U	2.2807	-0.0697	0.2848	0.5841	1.7918
TCGA-BRCA	TCGA-AR-A5QQ-01A	Primary Tumor	01A	TCGA-AR-A5QQ	1.4109	0.634	1.0834	1.307	1.7936
TCGA-BRCA	TCGA-S3-AA10-01A	Primary Tumor	01A	TCGA-S3-AA10	2.2896	1.4794	1.613	1.5252	1.7971
TCGA-BRCA	TCGA-AR-A1AQ-01A	Primary Tumor	01A	TCGA-AR-A1AQ	0.885	1.2556	1.2559	1.291	1.8821
TCGA-BRCA	TCGA-OL-A5D7-01A	Primary Tumor	01A	TCGA-OL-A5D7	0.1595	0.7239	0.7025	1.0988	1.9324
TCGA-BRCA	TCGA-D8-A27M-01A	Primary Tumor	01A	TCGA-D8-A27M	0.9649	1.2619	1.2133	0.9495	1.946
TCGA-BRCA	TCGA-EW-A3U0-01A	Primary Tumor	01A	TCGA-EW-A3U0	1.543	1.5006	1.8921	1.6933	1.9647
TCGA-BRCA	TCGA-AQ-A04J-01A	Primary Tumor	01A	TCGA-AQ-A04J	1.4127	1.4484	1.3271	0.8058	2.0197
TCGA-BRCA	TCGA-OL-A66P-01A	Primary Tumor	01A	TCGA-OL-A66P	2.3029	1.0721	1.5162	2.0213	2.1469
TCGA-BRCA	TCGA-A2-A04Q-01A	Primary Tumor	01A	TCGA-A2-A04Q	1.6838	1.5262	2.0363	2.1674	2.1495
TCGA-BRCA	TCGA-EW-A1OV-01A	Primary Tumor	01A	TCGA-EW-A1OV	1.335	1.9855	1.7994	2.0743	2.1874
TCGA-BRCA	TCGA-AR-A0TS-01A	Primary Tumor	01A	TCGA-AR-A0TS	1.3989	2.0084	1.791	0.9186	2.2025
TCGA-BRCA	TCGA-EW-A6SB-01A	Primary Tumor	01A	TCGA-EW-A6SB	1.8444	1.155	1.0811	0.8002	2.4757
TCGA-BRCA	TCGA-A2-A0ST-01A	Primary Tumor	01A	TCGA-A2-A0ST	2.1125	2.0608	2.3196	2.0483	2.4931
TCGA-BRCA	TCGA-E2-A1B6-01A	Primary Tumor	01A	TCGA-E2-A1B6	1.5645	1.6989	1.87	1.7659	2.6996
TCGA-BRCA	TCGA-LL-A5YO-01A	Primary Tumor	01A	TCGA-LL-A5YO	1.7501	1.5589	1.7162	1.9184	2.7087
TCGA-BRCA	TCGA-S3-AA15-01A	Primary Tumor	01A	TCGA-S3-AA15	2.3465	0.9853	1.2919	1.2433	2.7647
TCGA-BRCA	TCGA-EW-A1P7-01A	Primary Tumor	01A	TCGA-EW-A1P7	1.8176	1.8438	1.4844	1.7489	2.7656
TCGA-BRCA	TCGA-LL-A441-01A	Primary Tumor	01A	TCGA-LL-A441	1.0632	1.5565	1.1499	1.1001	2.9039
